# Supplementary material for: Wastewater Surveillance of SARS-CoV-2 in Slovenia: Key Public Health Tool in Endemic Time of COVID-19
Source: Microorganisms. 2024 Oct 29;12(11):2174. doi: 10.3390/microorganisms12112174 (PMC11596113; doi:10.3390/microorganisms12112174)
Supplement: Supplementary file 1 [file microorganisms-12-02174-s001.zip]

Archive with 1 entries (1 files):
- microorganisms-3256312-supplementary.pdf
